# Supplementary material for: Joint effect of temperature and insect chitosan on the heat resistance of Bacillus cereus spores in rice derivatives
Source: PLoS One. 2022 Sep 28;17(9):e0268306. doi: 10.1371/journal.pone.0268306 (PMC9518883; doi:10.1371/journal.pone.0268306)
Supplement: S1 Data — (XLSX) [file pone.0268306.s001.xlsx]

## Sheet: 90ºC
Thermal resistance at 90 ºC of Bacillus cereus in rice matrix 2 % (p/v)
Date	Vfinal (mL)	INITIAL CONCENTRATION	Commentari on counts	treatment	Time	dilution	UFC					TREATMENT	DATE OF EXPERIMENTS	TIME	DILUTION	UFC/mL				AVRERAGE	SD	LOG N				AVERAGE	SD	LOG N/N0				AVERAGE	SD
08.03.21	20	10^8 (1 mL del stock de esporas 2,5*10^9)	Repetition 1	90 ºC	t0 = 0 min	5	175	172	217	237		90 ºC	08.03.21	0	5	17500000	17200000	21700000	23700000	20025000	3.19726e+06	7.24304	7.23553	7.33646	7.37475	7.29744	0.0690211	-0.0544056	-0.0619152	0.0390161	0.0773047	2.22045e-16	0.0690211
						6	22	22	16	23		Repetition 1		10	4	4520000	4610000	5990000	5200000	5080000	677495	6.65514	6.6637	6.77743	6.716	6.70307	0.056402	-0.642305	-0.633743	-0.520017	-0.58144	-0.594376	0.056402
					t1 = 10 min	4	452	461	599	520				20	4	1680000	1590000	1490000	1500000	1565000	88881.9	6.22531	6.2014	6.17319	6.17609	6.194	0.0244194	-1.07213	-1.09605	-1.12426	-1.12135	-1.10345	0.0244194
						5	20	15	18	19				30	4	680000	600000	1670000	1630000	1145000	584266	5.83251	5.77815	6.22272	6.21219	6.01139	0.23901	-1.46493	-1.51929	-1.07473	-1.08526	-1.28605	0.23901
					t2 = 20 min	4	168	159	149	150				40	3	489000	475000	483000	539000	496500	28907.9	5.68931	5.67669	5.68395	5.73159	5.69538	0.0246835	-1.60813	-1.62075	-1.6135	-1.56585	-1.60206	0.0246835
						5	13	2	5	7				50	3	119000	123000	144000	158000	136000	18312.1	5.07555	5.08991	5.15836	5.19866	5.13062	0.0579926	-2.2219	-2.20754	-2.13908	-2.09879	-2.16683	0.0579926
					t3 = 30 min	4	68	60	167	163
						5	5	3	11	15
					t4 = 40 min	3	489	475	483	539
						4	8	14	38	41
					t5 = 50 min	3	119	123	144	158
						4	11	7	6	7
date	Vfinal (mL)	inicial concentration	Commentari on counts	treatment	Time	dilution	UFC					TREATMENT	DATE OF EXPERIMENTS	TIME	DILUTION	UFC/mL				AVERAGE	SD	LOG N				AVERAGE	SD	LOG N/N0				AVERAGE	SD
10.03.21	20	10^8 (1 mL del stock de esporas 2,5*10^9)	Repetition 2	90 ºC	t0 = 0 min	5	107	130	99	62		90 ºC	10.03.21	0	5	10700000	13000000	9900000	6200000	9950000	2.8243e+06	7.02938	7.11394	6.99564	6.79239	6.98284	0.136368	0.0465453	0.131105	0.0127967	-0.190447	4.44089e-16	0.136368
						6	6	7	9	11		Repetition 2		10	4	2190000	2630000	1800000	1540000	2040000	475465	6.34044	6.41996	6.25527	6.18752	6.3008	0.101118	-0.642394	-0.562883	-0.727566	-0.795318	-0.68204	0.101118
					t1 = 10 min	4	219	263	180	154				20	4	630000	550000	580000	460000	555000	71414.3	5.79934	5.74036	5.76343	5.66276	5.74147	0.0578158	-1.1835	-1.24248	-1.21941	-1.32008	-1.24137	0.0578158
						5	7	17	21	17				30	4	250000	240000	760000	850000	525000	325423	5.39794	5.38021	5.88081	5.92942	5.6471	0.298684	-1.5849	-1.60263	-1.10202	-1.05342	-1.33574	0.298684
					t2 = 20 min	4	63	55	58	46				40	3	116000	139000	236000	237000	182000	63629.1	5.06446	5.14301	5.37291	5.37475	5.23878	0.159204	-1.91838	-1.83982	-1.60993	-1.60809	-1.74406	0.159204
						5	2	2	3	1				50	3	85000	91000	110000	112000	99500	13527.7	4.92942	4.95904	5.04139	5.04922	4.99477	0.0596813	-2.05342	-2.0238	-1.94145	-1.93362	-1.98807	0.0596813
					t3 = 30 min	3	248	238	>>300	>>300
						4	25	24	76	85
					t4 = 40 min	3	116	139	236	237
						4	3	5	28	28
					t5 = 50 min	3	85	91	110	112
						4	5	6	4	2
Thermoresistance at 90 ºC of Bacillus cereus in rice matrix 2 % (w/v) with insect chitosan at 250 µg/mL
date	Vfinal (mL)	inicial concentration	Commentari on counts	treatment	Time	dilution	UFC					TREATMENT	DATE OF EXPERIMENTS	TIME	DILUTION	UFC/mL				AVERAGE	SD	LOG N				AVERAGE	SD	LOG N/N0				AVERAGE	SD
22.03.21	20	10^8 (1 mL del stock de esporas 2,5*10^9)	Repetition 1	90 ºC QI 250 ug/mL	t0 = 0 min	5	358	369	677	750		90 ºC QI 250 ug/mL	22.03.21	0	6	27000000	33000000	73000000	77000000	52500000	2.6147e+07	7.43136	7.51851	7.86332	7.88649	7.67492	0.233838	-0.243559	-0.156409	0.1884	0.211568	-2.22045e-16	0.233838
						6	27	33	73	77		Repetition 1		10	5	27800000	28400000	32400000	31600000	30050000	2.28838e+06	7.44404	7.45332	7.51055	7.49969	7.4769	0.0330998	-0.230878	-0.221604	-0.164378	-0.175236	-0.198024	0.0330998
					t1 = 10 min	4								20	5	6700000	7300000	5200000	4000000	5800000	1.48997e+06	6.82607	6.86332	6.716	6.60206	6.75187	0.117838	-0.848848	-0.8116	-0.958919	-1.07286	-0.923058	0.117838
						5	278	284	324	316				30	4			500000	730000	615000	162635			5.69897	5.86332	5.78115	0.116215			-1.97595	-1.8116	-1.89378	0.116215
					t2 = 20 min	4								40	3	275000	280000	298000	296000	287250	11471	5.43933	5.44716	5.47422	5.47129	5.458	0.0173748	-2.23559	-2.22776	-2.20071	-2.20363	-2.21692	0.0173748
						5	67	73	52	40				50	3	106000	112000	81000	82000	95250	16070.2	5.02531	5.04922	4.90849	4.91381	4.97421	0.0734948	-2.64962	-2.6257	-2.76644	-2.76111	-2.70072	0.0734948
					t3 = 30 min	4	-	-	50	73	*no se inoculó la serie A del t3 (un despiste del operador)
						5	-	-	4	5
					t4 = 40 min	3	275	280	298	296
						4	37	26	21	24
					t5 = 50 min	3	106	112	81	82
						4	10	14	8	10
date	Vfinal (mL)	inicial concentration	Commentari on counts	treatment	Time	dilution	UFC					TREATMENT	DATE OF EXPERIMENTS	TIME	DILUTION	UFC/mL				AVERAGE	SD	LOG N				AVERAGE	SD	LOG N/N0				AVERAGE	SD
07.04.21	20	10^8 (1 mL del stock de esporas 2,5*10^9)	Repetition 2	90 ºC QI 250 ug/mL	t0 = 0 min	5						90 ºC QI 250 ug/mL	07.04.21	0	6	45000000	38000000	33000000	34000000	37500000	5.44671e+06	7.65321	7.57978	7.51851	7.53148	7.57075	0.0609713	0.0824653	0.00903635	-0.0522333	-0.0392683	-6.66134e-16	0.0609713
						6	45	38	33	34		Repetition 2		10	5	19900000	20300000	24000000	26500000	22675000	3.14788e+06	7.29885	7.3075	7.38021	7.42325	7.35245	0.0596552	-0.271894	-0.263251	-0.190536	-0.147501	-0.218296	0.0596552
					t1 = 10 min	5	199	203	240	265				20	4	2550000	2600000	2860000	1940000	2487500	389476	6.40654	6.41497	6.45637	6.2878	6.39142	0.0724295	-1.16421	-1.15577	-1.11438	-1.28295	-1.17933	0.0724295
						6	23	16	21	30				30	4	800000	950000	770000	1020000	885000	119583	5.90309	5.97772	5.88649	6.0086	5.94398	0.0585702	-1.66766	-1.59302	-1.68426	-1.56215	-1.62677	0.0585702
					t2 = 20 min	4	255	260	286	194				40	3	78000	75000	102000	112000	91750	18117.7	4.89209	4.87506	5.0086	5.04922	4.95624	0.085812	-2.67865	-2.69569	-2.56215	-2.52153	-2.6145	0.085812
						5	30	27	25	14				50	3	48000	49000	68000	71000	59000	12192.9	4.68124	4.6902	4.83251	4.85126	4.7638	0.09056	-2.88951	-2.88055	-2.73824	-2.71949	-2.80695	0.09056
					t3 = 30 min	4	80	95	77	102
						5	10	1	5	5
					t4 = 40 min	3	78	75	102	112
						4	2	1	7	9
					t5 = 50 min	3	48	49	68	71
						4	2	5	1	4
Thermoresistance at 90 ºC of Bacillus cereus in rice matrix 2 % (w/v) with insect chitosan at 150 µg/mL
date	Vfinal (mL)	inicial concentration	Commentari on counts	treatment	Time	dilution	UFC					TREATMENT	DATE OF EXPERIMENTS	TIME	DILUTION	UFC/mL				AVERAGE	SD	LOG N				AVERAGE	SD	LOG N/N0				AVERAGE	SD
01.06.21	20	10^8 (1 mL del stock de esporas 2,5*10^9)	Repetition 1	90 ºC QI 150 ug/mL	t0 = 0 min	5	140	148	221	227		90 ºC QI 150 ug/mL	01.06.21	0	5	14000000	14800000	22100000	22700000	18400000	4.63681e+06	7.14613	7.17026	7.34439	7.35603	7.2542	0.111398	-0.108074	-0.0839403	0.0901903	0.101824	0	0.111398
						6	9	11	22	23		Repetition 1		10	5	3200000	4400000	4200000	5100000	4225000	784750	6.50515	6.64345	6.62325	6.70757	6.61986	0.0844977	-0.749052	-0.610749	-0.630953	-0.546632	-0.634346	0.0844977
					t1 = 10 min	5	32	44	42	51				20	4	1030000	1110000	1120000	1130000	1097500	45734.7	6.01284	6.04532	6.04922	6.05308	6.04011	0.0184582	-1.24136	-1.20888	-1.20498	-1.20112	-1.21409	0.0184582
						6	0	6	3	5				30	3	266000	416000	272000	294000	312000	70370.4	5.42488	5.61909	5.43457	5.46835	5.48672	0.0901923	-1.82932	-1.63511	-1.81963	-1.78585	-1.76748	0.0901923
					t2 = 20 min	4	103	111	112	113				40	3	142000	152000	137000	151000	145500	7234.18	5.15229	5.18184	5.13672	5.17898	5.16246	0.0217142	-2.10191	-2.07236	-2.11748	-2.07523	-2.09174	0.0217142
						5	8	11	10	14				50	3	81000	84000	103000	112000	95000	14944.3	4.90849	4.92428	5.01284	5.04922	4.9737	0.0681422	-2.34572	-2.32992	-2.24136	-2.20498	-2.2805	0.0681422
					t3 = 30 min	3	266	416	272	294
						4	9	23	44	45
					t4 = 40 min	3	142	152	137	151
						4	11	13	19	19
					t5 = 50 min	3	81	84	103	112
						4	7	7	10	12
date	Vfinal (mL)	inicial concentration	Commentari on counts	treatment	Time	dilution	UFC					TREATMENT	DATE OF EXPERIMENTS	TIME	DILUTION	UFC/mL				AVERAGE	SD	LOG N				AVERAGE	SD	LOG N/N0				AVERAGE	SD
09.06.21	20	10^8 (1 mL del stock de esporas 2,5*10^9)	Repetition 2	90 ºC QI 150 ug/mL	t0 = 0 min	5	130	153	126	135		90 ºC QI 150 ug/mL	09.06.21	0	5	13000000	15300000	12600000	13500000	13600000	1.19164e+06	7.11394	7.18469	7.10037	7.13033	7.13233	0.0369918	-0.0183914	0.0523567	-0.0319642	-0.00200101	0	0.0369918
						6	14	17	12	7		Repetition 2		10	5	10600000	11500000	7200000	8700000	9500000	1.927e+06	7.02531	7.0607	6.85733	6.93952	6.97071	0.091115	-0.107029	-0.0716369	-0.275002	-0.192816	-0.161621	0.091115
					t1 = 10 min	5	106	115	72	87				20	4	1720000	1440000	1650000	1570000	1595000	120139	6.23553	6.15836	6.21748	6.1959	6.20182	0.0331925	-0.896806	-0.973972	-0.914851	-0.936435	-0.930516	0.0331925
						6	4	8	7	6				30	3	198000	237000	170000	182000	196750	29181.9	5.29667	5.37475	5.23045	5.26007	5.29048	0.0623641	-1.83567	-1.75759	-1.90189	-1.87226	-1.84185	0.0623641
					t2 = 20 min	4	172	144	165	157				40	3	43000	42000	61000	59000	51250	10144.8	4.63347	4.62325	4.78533	4.77085	4.70322	0.08675	-2.49887	-2.50909	-2.347	-2.36148	-2.42911	0.08675
						5	16	11	12	8				50	2	24900	29400	18500	19500	23075	5067.79	4.3962	4.46835	4.26717	4.29003	4.35544	0.0939478	-2.73614	-2.66399	-2.86516	-2.8423	-2.7769	0.0939478
					t3 = 30 min	3	198	237	170	182
						4	15	20	15	16
					t4 = 40 min	3	43	42	61	59
						4	2	5	7	2
					t5 = 50 min	2	249	294	185	195
						3	21	25	20	14

## Sheet: 95ºC
Termorresistencia a 95 ºC de Bacillus cereus en matriz de arroz 2 % (p/v)
Fecha inicio curva	Vfinal (mL)	CONCENTRACIÓN INICIAL	COMENTARIOS RECUENTOS	TRATAMIENTO	Tiempo	Dilución	UFC					TRATAMIENTO	fecha experimento	Tiempo	Dilución	UFC/mL				PROMEDIO	SD	LOG N				PROMEDIO	SD	LOG N/N0				PROMEDIO	SD
01.03.21	20	10^8 (1 mL del stock de esporas 2,5*10^9)	Repetición 1	95 ºC	t0 = 0 min	5	108	121	89	102		95 ºC	01.03.21	0	5	10800000	12100000	8900000	10200000	10500000	1.32916e+06	7.03342	7.08279	6.94939	7.0086	7.01855	0.0554663	0.0148739	0.0642355	-0.0691598	-0.00994965	-6.66134e-16	0.0554663
						6	6	8	10	9		Repetición 1		2	4	3510000	3350000	3530000	3750000	3535000	164418	6.54531	6.52504	6.54777	6.57403	6.54804	0.0200986	-0.473243	-0.493505	-0.470775	-0.444519	-0.47051	0.0200986
					t1 = 2 min	4	351	335	353	375				4	4	4500000	4350000	950000	1000000	2700000	1.9929e+06	6.65321	6.63849	5.97772	6	6.31736	0.379469	-0.365337	-0.380061	-1.04083	-1.01855	-0.701193	0.379469
						5	20	26	22	36				7	4	1150000	990000	620000	780000	885000	232737	6.0607	5.99564	5.79239	5.89209	5.9352	0.117834	-0.957852	-1.02291	-1.22616	-1.12646	-1.08334	0.117834
					t2 = 4 min	4	450	435	95	100				10	3	167000	186000	98000	104000	138750	44342.4	5.22272	5.26951	4.99123	5.01703	5.12512	0.141403	-1.79583	-1.74904	-2.02732	-2.00152	-1.89343	0.141403
						5	40	38	1	2				12	3	39000	52000	54000	47000	48000	6683.31	4.59106	4.716	4.73239	4.6721	4.67789	0.0632337	-2.42749	-2.30255	-2.28616	-2.34645	-2.34066	0.0632337
					t3 = 7 min	4	115	99	62	78
						5	5	2	0	2
					t4 = 10 min	2
						3	167	186	98	104
					t5 = 12 min	2
						3	39	52	54	47
Fecha inicio curva	Vfinal (mL)	CONCENTRACIÓN INICIAL	COMENTARIOS RECUENTOS	TRATAMIENTO	Tiempo	Dilución	UFC					TRATAMIENTO	fecha experimento	Tiempo	Dilución	UFC/mL				PROMEDIO	SD	LOG N				PROMEDIO	SD	LOG N/N0				PROMEDIO	SD
04.03.21	20	10^8 (1 mL del stock de esporas 2,5*10^9)	Repetición 2	95 ºC	t0 = 0 min	5	150	145	120	114		95 ºC	04.03.21	0	5	15000000	14500000	12000000	11400000	13225000	1.78955e+06	7.17609	7.16137	7.07918	7.0569	7.11839	0.0591447	0.0577049	0.0429817	-0.0392051	-0.0614815	-2.22045e-16	0.0591447
						6	6	12	8	9		Repetición 2		2	5	10400000	9300000	10300000	10900000	10225000	670199	7.01703	6.96848	7.01284	7.03743	7.00895	0.0290341	-0.101353	-0.149903	-0.105549	-0.0809598	-0.109441	0.0290341
					t1 = 2 min	5	104	93	103	109				4	5	12200000	10400000	6800000	6300000	8925000	2.84649e+06	7.08636	7.01703	6.83251	6.79934	6.93381	0.139692	-0.0320265	-0.101353	-0.285877	-0.319046	-0.184576	0.139692
						6	5	3	3	1				7	4	590000	520000	980000	760000	712500	204837	5.77085	5.716	5.99123	5.88081	5.83972	0.122054	-1.34753	-1.40238	-1.12716	-1.23757	-1.27866	0.122054
					t2 = 4 min	5	122	104	68	63				10	3	275000	236000	226000	229000	241500	22723	5.43933	5.37291	5.35411	5.35984	5.38155	0.0393193	-1.67905	-1.74547	-1.76428	-1.75855	-1.73684	0.0393193
						6	5	3	3	1				12	2	29000	30800	24500	29600	28475	2753.63	4.4624	4.48855	4.38917	4.47129	4.45285	0.0438233	-2.65599	-2.62984	-2.72922	-2.64709	-2.66553	0.0438233
					t3 = 7 min	4	59	52	98	76
						5	11	12	16	10
					t4 = 10 min	3	275	236	226	229
						4	26	27	22	34
					t5 = 12 min	2	290	308	245	296
						3	40	35	26	20
Termorresistencia a 95 ºC de Bacillus cereus en matriz de arroz 2 % (p/v) con quitosano de insecto a 250 µg/mL
Fecha inicio curva	Vfinal (mL)	CONCENTRACIÓN INICIAL	COMENTARIOS RECUENTOS	TRATAMIENTO	Tiempo	Dilución	UFC					TRATAMIENTO	fecha experimento	Tiempo	Dilución	UFC/mL				PROMEDIO	SD	LOG N				PROMEDIO	SD	LOG N/N0				PROMEDIO	SD
23.03.21	20	10^8 (1 mL del stock de esporas 2,5*10^9)	Repetición1	95 ºC QI 250 ug/mL	t0 = 0 min	5						95 ºC QI 250 ug/mL	23.03.21	0	6	101000000	109000000	95000000	98000000	100750000	6.0208e+06	8.00432	8.03743	7.97772	7.99123	8.00267	0.0255866	0.00164699	0.0347521	-0.0249508	-0.0114483	-8.88178e-16	0.0255866
						6	101	109	95	98		Repetición1		2	5	39500000	37500000	38800000	37500000	38325000	994569	7.5966	7.57403	7.58883	7.57403	7.58337	0.0112429	-0.406077	-0.428643	-0.413843	-0.428643	-0.419302	0.0112429
					t1 = 2 min	4								4	5	12500000	15000000	11500000	8900000	11975000	2.52372e+06	7.09691	7.17609	7.0607	6.94939	7.07077	0.0941814	-0.905764	-0.826583	-0.941977	-1.05328	-0.931902	0.0941814
						5	395	375	388	375				7	4	460000	440000	360000	250000	377500	95350.2	5.66276	5.64345	5.5563	5.39794	5.56511	0.120687	-2.33992	-2.35922	-2.44637	-2.60473	-2.43756	0.120687
					t2 = 4 min	4								10	3	72000	81000	88000	95000	84000	9831.92	4.85733	4.90849	4.94448	4.97772	4.92201	0.0515595	-3.14534	-3.09419	-3.05819	-3.02495	-3.08067	0.0515595
						5	125	150	115	89				12	3	39000	44000	33000	36000	38000	4690.42	4.59106	4.64345	4.51851	4.5563	4.57733	0.053111	-3.41161	-3.35922	-3.48416	-3.44637	-3.42534	0.053111
					t3 = 7 min	3	426	416	379	330
						4	46	44	36	25
					t4 = 10 min	3	72	81	88	95
						4	3	8	7	4
					t5 = 12 min	2	369	373	470	384
						3	39	44	33	36
Fecha inicio curva	Vfinal (mL)	CONCENTRACIÓN INICIAL	COMENTARIOS RECUENTOS	TRATAMIENTO	Tiempo	Dilución	UFC					TRATAMIENTO	fecha experimento	Tiempo	Dilución	UFC/mL				PROMEDIO	SD	LOG N				PROMEDIO	SD	LOG N/N0				PROMEDIO	SD
08.04.21	20	10^8 (1 mL del stock de esporas 2,5*10^9)	Repetición2	95 ºC QI 250 ug/mL	t0 = 0 min	5						95 ºC QI 250 ug/mL	08.04.21	0	6	71000000	65000000	58000000	66000000	65000000	5.35413e+06	7.85126	7.81291	7.76343	7.81954	7.81179	0.0363227	0.0394724	0.00112745	-0.0483579	0.00775803	4.44089e-16	0.0363227
						6	71	65	58	66		Repetición2		2	5	35400000	34700000	33000000	35800000	34725000	1.23659e+06	7.549	7.54033	7.51851	7.55388	7.54043	0.0156504	-0.262783	-0.271456	-0.293272	-0.257903	-0.271353	0.0156504
					t1 = 2 min	5	354	347	330	358				4	5	6500000	6800000	5900000	7200000	6600000	547723	6.81291	6.83251	6.77085	6.85733	6.8184	0.0365409	-0.998873	-0.979277	-1.04093	-0.954453	-0.993384	0.0365409
						6	98	79	37	30				7	4	380000	530000	380000	410000	425000	71414.3	5.57978	5.72428	5.57978	5.61278	5.62416	0.068535	-2.232	-2.08751	-2.232	-2.199	-2.18763	0.068535
					t2 = 4 min	4								10	2	24300	48100	34800	37700	36225	9788.22	4.38561	4.68215	4.54158	4.57634	4.54642	0.122748	-3.42618	-3.12964	-3.27021	-3.23544	-3.26537	0.122748
						5	65	68	59	72				12	2	20600	24300	24000	22700	22900	1683.25	4.31387	4.38561	4.38021	4.35603	4.35893	0.0326782	-3.49792	-3.42618	-3.43157	-3.45576	-3.45286	0.0326782
					t3 = 7 min	3
						4	38	53	38	41
					t4 = 10 min	2	243	481	348	377
						3	27	28	34	37
					t5 = 12 min	2	206	243	240	227
						3	16	13	20	14
Termorresistencia a 95 ºC de Bacillus cereus en matriz de arroz 2 % (p/v) con quitosano de insecto a 150 µg/mL
Fecha inicio curva	Vfinal (mL)	CONCENTRACIÓN INICIAL	COMENTARIOS RECUENTOS	TRATAMIENTO	Tiempo	Dilución	UFC					TRATAMIENTO	fecha experimento	Tiempo	Dilución	UFC/mL				PROMEDIO	SD	LOG N				PROMEDIO	SD	LOG N/N0				PROMEDIO	SD
03.06.21	20	10^8 (1 mL del stock de esporas 2,5*10^9)	Repetición1	95 ºC QI 150 ug/mL	t0 = 0 min	5						95 ºC QI 150 ug/mL	03.06.21	0	6	55000000	52000000	48000000	53000000	52000000	2.94392e+06	7.74036	7.716	7.68124	7.72428	7.71547	0.0249605	0.0248919	0.000532559	-0.0342295	0.00880508	2.22045e-16	0.0249605
						6	55	52	48	53		Repetición1		2	5	15200000	17200000	19600000	17100000	17275000	1.80254e+06	7.18184	7.23553	7.29226	7.233	7.23566	0.0451163	-0.533627	-0.479942	-0.423215	-0.482475	-0.479815	0.0451163
					t1 = 2 min	5	152	172	196	171				4	5	3500000	4400000	3000000	3400000	3575000	590903	6.54407	6.64345	6.47712	6.53148	6.54903	0.0693281	-1.1714	-1.07202	-1.23835	-1.18399	-1.16644	0.0693281
						6	19	14	12	22				7	3	362000	308000	229000	210000	277250	70660.6	5.55871	5.48855	5.35984	5.32222	5.43233	0.110321	-2.15676	-2.22692	-2.35564	-2.39325	-2.28314	0.110321
					t2 = 4 min	4	366	378	329	342				10	3	48000	49000	50000	57000	51000	4082.48	4.68124	4.6902	4.69897	4.75587	4.70657	0.033657	-3.03423	-3.02527	-3.0165	-2.9596	-3.0089	0.033657
						5	35	44	30	34				12	2	31400	24900	24000	27600	26975	3323.03	4.49693	4.3962	4.38021	4.44091	4.42856	0.0523186	-3.21854	-3.31927	-3.33526	-3.27456	-3.28691	0.0523186
					t3 = 7 min	3	362	308	229	210
						4	28	22	27	22
					t4 = 10 min	2
						3	48	49	50	57
					t5 = 12 min	2	314	249	240	276
						3	28	23	22	27
Fecha inicio curva	Vfinal (mL)	CONCENTRACIÓN INICIAL	COMENTARIOS RECUENTOS	TRATAMIENTO	Tiempo	Dilución	UFC					TRATAMIENTO	fecha experimento	Tiempo	Dilución	UFC/mL				PROMEDIO	SD	LOG N				PROMEDIO	SD	LOG N/N0				PROMEDIO	SD
10.06.21	20	10^8 (1 mL del stock de esporas 2,5*10^9)	Repetición2	95 ºC QI 150 ug/mL	t0 = 0 min	5	279	213	237	247		95 ºC QI 150 ug/mL	10.06.21	0	5	27900000	21300000	23700000	24700000	24400000	2.73496e+06	7.4456	7.32838	7.37475	7.3927	7.38536	0.0484512	0.0602469	-0.0569777	-0.0106089	0.00733968	2.22045e-16	0.0484512
						6	22	26	13	9		Repetición2		2	5	15600000	17900000	18000000	18200000	17425000	1.22304e+06	7.19312	7.25285	7.25527	7.26007	7.24033	0.0316132	-0.192233	-0.132504	-0.130085	-0.125286	-0.145027	0.0316132
					t1 = 2 min	5	156	179	180	182				4	4	2850000	2480000	2470000	2580000	2595000	177106	6.45484	6.39445	6.3927	6.41162	6.4134	0.0289166	-0.930512	-0.990906	-0.99266	-0.973738	-0.971954	0.0289166
						6	19	20	25	23				7	3	136000	169000	142000	122000	142250	19704.1	5.13354	5.22789	5.15229	5.08636	5.15002	0.0588575	-2.25182	-2.15747	-2.23307	-2.299	-2.23534	0.0588575
					t2 = 4 min	4	285	248	247	258				10	2	20700	25800	19300	18300	21025	3332.04	4.31597	4.41162	4.28556	4.26245	4.3189	0.0655839	-3.06939	-2.97374	-3.0998	-3.12291	-3.06646	0.0655839
						5	40	47	36	27				12	2	6000	6500	5300	7000	6200	725.718	3.77815	3.81291	3.72428	3.8451	3.79011	0.0517069	-3.60721	-3.57244	-3.66108	-3.54026	-3.59525	0.0517069
					t3 = 7 min	3	136	169	142	122
						4	13	15	12	16
					t4 = 10 min	2	207	258	193	183
						3	19	22	23	28
					t5 = 12 min	2	60	65	53	70
						3	6	2	8	6

## Sheet: 100ºC
Termorresistencia a 100 ºC de Bacillus cereus en matriz de arroz 2 % (p/v)
Fecha inicio curva	Vfinal (mL)	CONCENTRACIÓN INICIAL	COMENTARIOS RECUENTOS	TRATAMIENTO	Tiempo	Dilución	UFC					TRATAMIENTO	fecha experimento	Tiempo	Dilución	UFC/mL				PROMEDIO	SD	LOG N				PROMEDIO	SD	LOG N/N0				PROMEDIO	SD
22.02.21	20	10^8 (1 mL del stock de esporas 2,5*10^9)	Repetición 1	100 ºC	t0 = 0 min	4						100 ºC	22.02.21	0	5	19400000	18900000	20600000	17200000	19025000	1.41038e+06	7.2878	7.27646	7.31387	7.23553	7.27841	0.0325988	0.00938693	-0.001953	0.0354524	-0.0428864	-2.22045e-16	0.0325988
						5	194	189	206	172		Repetición 1		1	5	4000000	5200000	6500000	5600000	5325000	1.03722e+06	6.60206	6.716	6.81291	6.74819	6.71979	0.0882291	-0.676355	-0.562411	-0.465501	-0.530227	-0.558624	0.0882291
					t1 = 1 min	4								1.5	4	300000	220000	240000	350000	277500	59090.3	5.47712	5.34242	5.38021	5.54407	5.43596	0.091722	-1.80129	-1.93599	-1.8982	-1.73435	-1.84246	0.091722
						5	40	52	65	56				2	4	340000	100000	240000	340000	255000	113578	5.53148	5	5.38021	5.53148	5.36079	0.250876	-1.74694	-2.27841	-1.8982	-1.74694	-1.91762	0.250876
					t2 = 1,5 min	3								3	3	44000	48000	22000	16000	32500	15864	4.64345	4.68124	4.34242	4.20412	4.46781	0.232133	-2.63496	-2.59717	-2.93599	-3.07429	-2.81061	0.232133
						4	30	22	24	35
					t3 = 2 min	3	324	379	452	436
						4	34	10	24	34
					t4 = 3 min	2	387	322	303	289
						3	44	48	22	16
					t5 = 4 min	2	73	99	81	98
						3	3	5	8	6
Fecha inicio curva	Vfinal (mL)	CONCENTRACIÓN INICIAL	COMENTARIOS RECUENTOS	TRATAMIENTO	Tiempo	Dilución	UFC					TRATAMIENTO	fecha experimento	Tiempo	Dilución	UFC/mL				PROMEDIO	SD	LOG N				PROMEDIO	SD	LOG N/N0				PROMEDIO	SD
25.02.21	20	10^8 (1 mL del stock de esporas 2,5*10^9)	Repetición 2	100 ºC	t0 = 0 min	5	215	226	142	152		100 ºC	25.02.21	0	5	21500000	22600000	14200000	15200000	18375000	4.2867e+06	7.33244	7.35411	7.15229	7.18184	7.25517	0.102828	0.0772688	0.0989387	-0.102881	-0.0733261	0	0.102828
						6	15	23	12	9		Repetición 2		0.5	5	6200000	5600000	7600000	8500000	6975000	1.31751e+06	6.79239	6.74819	6.88081	6.92942	6.8377	0.0823334	-0.462778	-0.506982	-0.374356	-0.325751	-0.417467	0.0823334
					t1 = 0,5 min	4								1	5	5900000	5500000	7300000	4200000	5725000	1.27639e+06	6.77085	6.74036	6.86332	6.62325	6.74945	0.0990526	-0.484318	-0.514807	-0.391847	-0.63192	-0.505723	0.0990526
						5	62	56	76	85				2	3	143000	149000	194000	198000	171000	29017.2	5.15534	5.17319	5.2878	5.29667	5.22825	0.0743315	-2.09983	-2.08198	-1.96737	-1.9585	-2.02692	0.0743315
					t2 = 1 min	4								3	2	9400	11100	17100	14500	13025	3446.13	3.97313	4.04532	4.233	4.16137	4.1032	0.116188	-3.28204	-3.20985	-3.02217	-3.0938	-3.15197	0.116188
						5	59	55	73	42
					t3 = 2 min	3	143	149	194	198
						4	16	10	16	17
					t4 = 3 min	1
						2	94	111	171	145
					t5 = 5 min	1
						2	44	43	59	44
						3	3	4	2	1
Fecha inicio curva	Vfinal (mL)	CONCENTRACIÓN INICIAL	COMENTARIOS RECUENTOS	TRATAMIENTO	Tiempo	Dilución	UFC					TRATAMIENTO	fecha experimento	Tiempo	Dilución	UFC/mL				PROMEDIO	SD	LOG N				PROMEDIO	SD	LOG N/N0				PROMEDIO	SD
15.04.21	20	10^8 (1 mL del stock de esporas 2,5*10^9)	Repetición 4	100 ºC	t0 = 0 min	5	241	272	245	236		100 ºC	15.04.21	0	5	24100000	27200000	24500000	23600000	24850000	1.60935e+06	7.38202	7.43457	7.38917	7.37291	7.39467	0.0274209	-0.012649	0.0399029	-0.00549992	-0.021754	0	0.0274209
						6	20	20	38	40		Repetición 4		0.5	5	23700000	19400000	16700000	16400000	19050000	3.38083e+06	7.37475	7.2878	7.22272	7.21484	7.27503	0.0740854	-0.0199177	-0.106864	-0.17195	-0.179822	-0.119638	0.0740854
					t1 = 0,5 min	5	237	194	167	164				1	4	2580000	3310000	1880000	1900000	2417500	678153	6.41162	6.51983	6.27416	6.27875	6.37109	0.117881	-0.983046	-0.874838	-1.12051	-1.11591	-1.02358	0.117881
						6	15	25	13	19				2	3	101000	115000	117000	126000	114750	10340.1	5.00432	5.0607	5.06819	5.10037	5.05839	0.0399461	-2.39034	-2.33397	-2.32648	-2.2943	-2.33627	0.0399461
					t2 = 1 min	4	258	331	188	190				3	2	16100	17400	15900	15500	16225	822.091	4.20683	4.24055	4.2014	4.19033	4.20978	0.0216332	-3.18784	-3.15412	-3.19327	-3.20433	-3.18489	0.0216332
						5	30	23	11	18
					t3 = 2 min	3	101	115	117	126
						4	2	7	3	1
					t4 = 3 min	2	161	174	159	155
						3	13	11	19	10
					t5 = 5 min	1	264	250	247
						2	28	25	25	24
Termorresistencia a 100 ºC de Bacillus cereus en matriz de arroz 2 % (p/v) con quitosano de insecto a 250 µg/mL
Fecha inicio curva	Vfinal (mL)	CONCENTRACIÓN INICIAL	COMENTARIOS RECUENTOS	TRATAMIENTO	Tiempo	Dilución	UFC					TRATAMIENTO	fecha experimento	Tiempo	Dilución	UFC/mL				PROMEDIO	SD	LOG N				PROMEDIO	SD	LOG N/N0				PROMEDIO	SD
24.03.21	20	10^8 (1 mL del stock de esporas 2,5*10^9)	Repetición 1	100 ºC QI 250 ug/mL	t0 = 0 min	5						100 ºC QI 250 ug/mL	24.03.21	0	6	67000000	51000000	52000000	43000000	53250000	1.00125e+07	7.82607	7.70757	7.716	7.63347	7.72078	0.0793885	0.105296	-0.013209	-0.00477585	-0.0873107	4.44089e-16	0.0793885
						6	67	51	52	43		Repetición 1		0.5	6	44000000	35000000	47000000	48000000	43500000	5.91608e+06	7.64345	7.54407	7.6721	7.68124	7.63521	0.0628607	-0.0773265	-0.176711	-0.0486813	-0.039538	-0.0855642	0.0628607
					t1 = 0,5 min	5								1	5	13100000	12400000	12100000	9700000	11825000	1.47733e+06	7.11727	7.09342	7.08279	6.98677	7.07006	0.0573688	-0.603508	-0.627358	-0.637994	-0.734007	-0.650717	0.0573688
						6	44	35	47	48				2	3	311000	313000	308000	317000	312250	3774.92	5.49276	5.49554	5.48855	5.50106	5.49448	0.00524509	-2.22802	-2.22523	-2.23223	-2.21972	-2.2263	0.00524509
					t2 = 1 min	4								3	3	41000	31000	29000	26000	31750	6500	4.61278	4.49136	4.4624	4.41497	4.49538	0.084366	-3.108	-3.22942	-3.25838	-3.30581	-3.2254	0.084366
						5	131	124	121	97
					t3 = 2 min	3	311	313	308	317
						4	28	37	30	31
					t4 = 3 min	2	311	286	355	344
						3	41	31	29	26
					t5 = 5 min	1	208	231	209
						2	26	30	21	25
Fecha inicio curva	Vfinal (mL)	CONCENTRACIÓN INICIAL	COMENTARIOS RECUENTOS	TRATAMIENTO	Tiempo	Dilución	UFC					TRATAMIENTO	fecha experimento	Tiempo	Dilución	UFC/mL				PROMEDIO	SD	LOG N				PROMEDIO	SD	LOG N/N0				PROMEDIO	SD
13.04.21	20	10^8 (1 mL del stock de esporas 2,5*10^9)	Repetición 2	100 ºC QI 250 ug/mL	t0 = 0 min	5						100 ºC QI 250 ug/mL	13.04.21	0	6	83000000	70000000	75000000	82000000	77500000	6.13732e+06	7.91908	7.8451	7.87506	7.91381	7.88826	0.0348325	0.0308153	-0.0431648	-0.0132015	0.025551	-8.88178e-16	0.0348325
						6	83	70	75	82		Repetición 2		0.5	6	65000000	66000000	58000000	56000000	61250000	4.99166e+06	7.81291	7.81954	7.76343	7.74819	7.78602	0.0355376	-0.0753495	-0.0687189	-0.124835	-0.140075	-0.102244	0.0355376
					t1 = 0,5 min	5								1	5	20900000	19900000	19700000	21700000	20550000	929157	7.32015	7.29885	7.29447	7.33646	7.31248	0.0195277	-0.568117	-0.58941	-0.593797	-0.551803	-0.575781	0.0195277
						6	65	66	58	56				2	3	294000	317000	306000	287000	301000	13241.3	5.46835	5.50106	5.48572	5.45788	5.47825	0.0190526	-2.41992	-2.3872	-2.40254	-2.43038	-2.41001	0.0190526
					t2 = 1 min	4								3	2	12000	11000	15400	15900	13575	2439.09	4.07918	4.04139	4.18752	4.2014	4.12737	0.0791883	-3.80908	-3.84687	-3.70074	-3.68687	-3.76089	0.0791883
						5	209	199	197	217
					t3 = 2 min	3	294	317	306	287
						4	32	35	35	44
					t4 = 3 min	2	120	110	154	159
						3	8	9	9	17
					t5 = 5 min	1	216	233	223
						2	21	198	28	23
Termorresistencia a 100 ºC de Bacillus cereus en matriz de arroz 2 % (p/v) con quitosano de insecto a 150 µg/mL
Fecha inicio curva	Vfinal (mL)	CONCENTRACIÓN INICIAL	COMENTARIOS RECUENTOS	TRATAMIENTO	Tiempo	Dilución	UFC					TRATAMIENTO	fecha experimento	Tiempo	Dilución	UFC/mL				PROMEDIO	SD	LOG N				PROMEDIO	SD	LOG N/N0				PROMEDIO	SD
07.06.21	20	10^8 (1 mL del stock de esporas 2,5*10^9)	Repetición1	100 ºC QI 150 ug/mL	t0 = 0 min	5	298	288	275	282		100 ºC QI 150 ug/mL	07.06.21	0	5	29800000	28800000	27500000	28200000	28575000	974252	7.47422	7.45939	7.43933	7.45025	7.4558	0.0147654	0.0184186	0.00359485	-0.0164649	-0.00554853	-2.22045e-16	0.0147654
						6	21	27	22	22		Repetición1		0.5	5	18900000	20200000	17400000	17200000	18425000	1.40564e+06	7.27646	7.30535	7.24055	7.23553	7.26447	0.0327867	-0.179336	-0.150446	-0.215248	-0.220269	-0.191325	0.0327867
					t1 = 0,5 min	5	189	202	174	172				1	4	2260000	2250000	1840000	1640000	1997500	308369	6.35411	6.35218	6.26482	6.21484	6.29649	0.0685341	-1.10169	-1.10362	-1.19098	-1.24095	-1.15931	0.0685341
						6	24	21	18	21				2	3	62000	65000	68000	55000	62500	5567.76	4.79239	4.81291	4.83251	4.74036	4.79454	0.0396611	-2.66341	-2.64288	-2.62329	-2.71543	-2.66125	0.0396611
					t2 = 1 min	4	226	225	184	164				3	2	10700	11400	13400	12500	12000	1191.64	4.02938	4.0569	4.1271	4.09691	4.07758	0.0431149	-3.42641	-3.39889	-3.32869	-3.35889	-3.37822	0.0431149
						5	22	23	21	13
					t3 = 2 min	2
						3	62	65	68	55
					t4 = 3 min	2	107	114	134	125
						3	9	10	13	13
					t5 = 5 min	1	232	242	220
						2	27	32	35	23
Fecha inicio curva	Vfinal (mL)	CONCENTRACIÓN INICIAL	COMENTARIOS RECUENTOS	TRATAMIENTO	Tiempo	Dilución	UFC					TRATAMIENTO	fecha experimento	Tiempo	Dilución	UFC/mL				PROMEDIO	SD	LOG N				PROMEDIO	SD	LOG N/N0				PROMEDIO	SD
14.06.21	20	10^8 (1 mL del stock de esporas 2,5*10^9)	Repetición2	100 ºC QI 150 ug/mL	t0 = 0 min	5	224	237	215	223		100 ºC QI 150 ug/mL	14.06.21	0	5	22400000	23700000	21500000	22300000	22475000	910586	7.35025	7.37475	7.33244	7.3483	7.35143	0.0174699	-0.0011869	0.0233134	-0.0189965	-0.00313006	2.22045e-16	0.0174699
						6	22	21	25	24		Repetición2		0.5	5	14600000	13100000	12800000	13300000	13450000	793725	7.16435	7.11727	7.10721	7.12385	7.12817	0.0250729	-0.187082	-0.234164	-0.244225	-0.227583	-0.223263	0.0250729
					t1 = 0,5 min	5	146	131	128	133				1	4	2820000	3190000	2720000	2660000	2847500	237680	6.45025	6.50379	6.43457	6.42488	6.45337	0.0351997	-0.901186	-0.847644	-0.916866	-0.926553	-0.898062	0.0351997
						6	12	14	21	12				2	3	104000	123000	103000	93000	105750	12526.6	5.01703	5.08991	5.01284	4.96848	5.02206	0.0502785	-2.3344	-2.26153	-2.3386	-2.38295	-2.32937	0.0502785
					t2 = 1 min	4	282	319	272	266				3	2	13900	11900	12300	11600	12425	1024.29	4.14301	4.07555	4.08991	4.06446	4.09323	0.0347855	-3.20842	-3.27589	-3.26153	-3.28698	-3.2582	0.0347855
						5	33	44	29	21
					t3 = 2 min	3	104	123	103	93
						4	9	11	6	4
					t4 = 3 min	2	139	119	123	116
						3	12	19	18	12
					t5 = 5 min	2	82	85	70	81
						3	6	10	12	9

## Sheet: 105ºC
Termorresistencia a 105 ºC de Bacillus cereus en matriz de arroz 2 % (p/v)
Fecha inicio curva	Vfinal (mL)	CONCENTRACIÓN INICIAL	COMENTARIOS RECUENTOS	TRATAMIENTO	Tiempo	Dilución	UFC					TRATAMIENTO	fecha experimento	Tiempo	Dilución	UFC/mL	0	#REF!	#REF!	PROMEDIO	SD	LOG N				PROMEDIO	SD	LOG N/N0				PROMEDIO	SD
23.02.21	20	10^8 (1 mL del stock de esporas 2,5*10^9)	Repetición 1	105 ºC	t0 = 0 min	5						105 ºC	23.02.21	0	6	164000000	161000000	177000000	173000000	168750000	7500000	8.21484	8.20683	8.24797	8.23805	8.22692	0.0192928	-0.0120784	-0.0200964	0.021051	0.0111238	-1.33227e-15	0.0192928
						6	164	161	177	173		Repetición 1		0.5	5	27300000	26500000	41400000	49100000	36075000	1.10557e+07	7.43616	7.42325	7.617	7.69108	7.54187	0.133109	-0.79076	-0.803676	-0.609922	-0.535841	-0.68505	0.133109
					t1 = 0,5 min	5	273	265	414	491				1	4	3690000	3410000	1220000	1250000	2392500	1.3415e+06	6.56703	6.53275	6.08636	6.09691	6.32076	0.264979	-1.6599	-1.69417	-2.14056	-2.13001	-1.90616	0.264979
						6	20	25	37	43				1.5	4	620000	610000	370000	350000	487500	147507	5.79239	5.78533	5.5682	5.54407	5.6725	0.134756	-2.43453	-2.44159	-2.65872	-2.68285	-2.55442	0.134756
					t2 = 1 min	4	369	341	122	125
						5	14	21	3	3
					t3 = 1,5 min	3
						4	62	61	37	35
					t4 = 2,5 min	1	74	79	76
						2	4	5	11	5
					t5 = 4 min	3
						4	47	46	38	54
Fecha inicio curva	Vfinal (mL)	CONCENTRACIÓN INICIAL	COMENTARIOS RECUENTOS	TRATAMIENTO	Tiempo	Dilución	UFC					TRATAMIENTO	fecha experimento	Tiempo	Dilución	UFC/mL	131	#REF!	#REF!	PROMEDIO	SD	LOG N				PROMEDIO	SD	LOG N/N0				PROMEDIO	SD
02.03.21	20	10^8 (1 mL del stock de esporas 2,5*10^9)	Repetición 2	105 ºC	t0 = 0 min	5	90	86	122	131		105 ºC	02.03.21	0	5	9000000	8600000	12200000	13100000	10725000	2.25887e+06	6.95424	6.9345	7.08636	7.11727	7.02309	0.0921261	-0.0688505	-0.0885946	0.0632668	0.0941783	0	0.0921261
						6	8	8	6	13		Repetición 2		0.5	4			1260000	1660000	1460000	282843			6.10037	6.22011	6.16024	0.0846672			-0.922722	-0.802985	-0.862854	0.0846672
					t1 = 0,5 min	3								1	4	250000	270000	240000	270000	257500	15000	5.39794	5.43136	5.38021	5.43136	5.41022	0.0254653	-1.62515	-1.59173	-1.64288	-1.59173	-1.61287	0.0254653
						4	59	69	126	166				1.5	1	1790	2100	1080	1600	1642.5	427.892	3.25285	3.32222	3.03342	3.20412	3.20315	0.123093	-3.77024	-3.70087	-3.98967	-3.81897	-3.81994	0.123093
					t2 = 1 min	3	543	555	576	495
						4	25	27	24	27
					t3 = 1,5 min	1	179	210	108	160
						2	15	17	2	4
					t4 = 2,5 min	1	57	61	53
						2	2	2	2	2
					t5 = 4 min	2	173	175	351	355
						3	11	9	17	18
Termorresistencia a 105 ºC de Bacillus cereus en matriz de arroz 2 % (p/v) con quitosano de insecto a 250 µg/mL
Fecha inicio curva	Vfinal (mL)	CONCENTRACIÓN INICIAL	COMENTARIOS RECUENTOS	TRATAMIENTO	Tiempo	Dilución	UFC					TRATAMIENTO	fecha experimento	Tiempo	Dilución	UFC/mL				PROMEDIO	SD	LOG N				PROMEDIO	SD	LOG N/N0				PROMEDIO	SD
25.03.21	20	10^8 (1 mL del stock de esporas 2,5*10^9)	Repetición1	105 ºC QI 250 ug/mL	t0 = 0 min	5	255	258	358	333		105 ºC QI 250 ug/mL	25.03.21	0	6	24000000	32000000	31000000	28000000	28750000	3.59398e+06	7.38021	7.50515	7.49136	7.44716	7.45597	0.0562384	-0.075759	0.0491797	0.0353915	-0.0088122	4.44089e-16	0.0562384
						6	24	32	31	28		Repetición1		0.5	5	10000000	10800000	9600000	7900000	9575000	1.22304e+06	7	7.03342	6.98227	6.89763	6.97833	0.0578314	-0.45597	-0.422546	-0.473699	-0.558343	-0.47764	0.0578314
					t1 = 0,5 min	5	100	108	96	79				1	3	246000	309000	181000	220000	239000	53771.1	5.39094	5.48996	5.25768	5.34242	5.37025	0.0969616	-2.06504	-1.96601	-2.19829	-2.11355	-2.08572	0.0969616
						6	9	11	17	15				1.5	2	5200	5500	6600	7100	6100	898.146	3.716	3.74036	3.81954	3.85126	3.78179	0.0640191	-3.73997	-3.71561	-3.63643	-3.60471	-3.67418	0.0640191
					t2 = 1 min	3	246	309	181	220
						4	28	22	17	21
					t3 = 1,5 min	1
						2	52	55	66	71
					t4 = 2,5 min	1	316	281	261
						2	28	35	35	38
					t5 = 4 min	1	258	256	248
						2	28	22	34	29
Fecha inicio curva	Vfinal (mL)	CONCENTRACIÓN INICIAL	COMENTARIOS RECUENTOS	TRATAMIENTO	Tiempo	Dilución	UFC					TRATAMIENTO	fecha experimento	Tiempo	Dilución	UFC/mL				PROMEDIO	SD	LOG N				PROMEDIO	SD	LOG N/N0				PROMEDIO	SD
14.04.21	20	10^8 (1 mL del stock de esporas 2,5*10^9)	Repetición2	105 ºC QI 250 ug/mL	t0 = 0 min	5						105 ºC QI 250 ug/mL	14.04.21	0	6	58000000	49000000	56000000	46000000	52250000	5.67891e+06	7.76343	7.6902	7.74819	7.66276	7.71614	0.0475604	0.0472855	-0.0259464	0.0320455	-0.0533847	4.44089e-16	0.0475604
						6	58	49	56	46		Repetición2		0.5	4	1370000	1030000	2660000	2610000	1917500	840293	6.13672	6.01284	6.42488	6.41664	6.24777	0.206083	-1.57942	-1.70331	-1.29126	-1.2995	-1.46837	0.206083
					t1 = 0,5 min	4	137	103	266	261				1	2	6900	7800	8200	7400	7575	556.028	3.83885	3.89209	3.91381	3.86923	3.8785	0.0320935	-3.87729	-3.82405	-3.80233	-3.84691	-3.83765	0.0320935
						5	15	9	20	34				1.5	1	1050	900	1100	1200	1062.5	125	3.02119	2.95424	3.04139	3.07918	3.024	0.0523497	-4.69495	-4.7619	-4.67475	-4.63696	-4.69214	0.0523497
					t2 = 1 min	2	69	78	82	74
						3	2	5	7	5
					t3 = 1,5 min	1	105	90	110	120
						2	16	15	13	12
					t4 = 2,5 min	2
						3	100	110	134	117
					t5 = 4 min	1
						2	70	84	82	79
Fecha inicio curva	Vfinal (mL)	CONCENTRACIÓN INICIAL	COMENTARIOS RECUENTOS	TRATAMIENTO	Tiempo	Dilución	UFC					TRATAMIENTO	fecha experimento	Tiempo	Dilución	UFC/mL				PROMEDIO	SD	LOG N				PROMEDIO	SD	LOG N/N0				PROMEDIO	SD
19.04.21	20	10^8 (1 mL del stock de esporas 2,5*10^9)	Repetición3	105 ºC QI 250 ug/mL	t0 = 0 min	5						105 ºC QI 250 ug/mL	19.04.21	0	6	178000000	155000000	159000000	157000000	162250000	1.06262e+07	8.25042	8.19033	8.2014	8.1959	8.20951	0.0276435	0.0409079	-0.0191804	-0.00811499	-0.0136125	-4.44089e-16	0.0276435
						6	178	155	159	157		Repetición3		0.5	6	54000000	63000000	75000000	76000000	67000000	1.04881e+07	7.73239	7.79934	7.87506	7.88081	7.8219	0.0702786	-0.477118	-0.410172	-0.334451	-0.328699	-0.38761	0.0702786
					t1 = 0,5 min	5								1	2	7800	10100	7000	9700	8650	1488.85	3.89209	4.00432	3.8451	3.98677	3.93207	0.0761023	-4.31742	-4.20519	-4.36441	-4.22274	-4.27744	0.0761023
						6	54	63	75	76				1.5	2	3900	3700	4800	4400	4200	496.655	3.59106	3.5682	3.68124	3.64345	3.62099	0.0510455	-4.61845	-4.64131	-4.52827	-4.56606	-4.58852	0.0510455
					t2 = 1 min	2	78	101	70	97
						3	7	6	3	4
					t3 = 1,5 min	1	356	336	417
						2	39	37	48	44
					t4 = 2,5 min	1	238	195	220
						2	25	14	17	25
					t5 = 4 min	1	257	202	250
						2	26	34	30	30
Termorresistencia a 105 ºC de Bacillus cereus en matriz de arroz 2 % (p/v) con quitosano de insecto a 150 µg/mL
Fecha inicio curva	Vfinal (mL)	CONCENTRACIÓN INICIAL	COMENTARIOS RECUENTOS	TRATAMIENTO	Tiempo	Dilución	UFC					TRATAMIENTO	fecha experimento	Tiempo	Dilución	UFC/mL				PROMEDIO	SD	LOG N				PROMEDIO	SD	LOG N/N0				PROMEDIO	SD
08.06.21	20	10^8 (1 mL del stock de esporas 2,5*10^9)	Repetición1	105 ºC QI 150 ug/mL	t0 = 0 min	5	116	122	114	113		105 ºC QI 150 ug/mL	08.06.21	0	5	11600000	12200000	11400000	11300000	11625000	403113	7.06446	7.08636	7.0569	7.05308	7.0652	0.0148776	-0.000742289	0.0211596	-0.00829543	-0.0121218	0	0.0148776
						6	13	8	10	6		Repetición1	19.04.21 QI	0.5	4	680000	570000	550000	650000	612500	62383.2	5.83251	5.75587	5.74036	5.81291	5.78541	0.0442581	-1.23269	-1.30933	-1.32484	-1.25229	-1.27979	0.0442581
					t1 = 0,5 min	4	68	57	55	65				1	2	27700	23800	26000	26800	26075	1668.08	4.44248	4.37658	4.41497	4.42813	4.41554	0.0283009	-2.62272	-2.68862	-2.65023	-2.63707	-2.64966	0.0283009
						5	2	9	7	6				1.5	1	2580	2520	2370	2400	2467.5	99.1211	3.41162	3.4014	3.37475	3.38021	3.39199	0.0174155	-3.65358	-3.6638	-3.69045	-3.68499	-3.67321	0.0174155
					t2 = 1 min	2	277	238	260	268
						3	9	14	15	13
					t3 = 1,5 min	1	258	252	237	240
						2	39	27	24	28
					t4 = 2,5 min	1	312	322	321
						2	38	34	42	39
					t5 = 4 min	1	140	166	158
						2	22	26	17	13
Fecha inicio curva	Vfinal (mL)	CONCENTRACIÓN INICIAL	COMENTARIOS RECUENTOS	TRATAMIENTO	Tiempo	Dilución	UFC					TRATAMIENTO	fecha experimento	Tiempo	Dilución	UFC/mL				PROMEDIO	SD	LOG N				PROMEDIO	SD	LOG N/N0				PROMEDIO	SD
15.06.21	20	10^8 (1 mL del stock de esporas 2,5*10^9)	Repetición2	105 ºC QI 150 ug/mL	t0 = 0 min	5	116	190	257	268		105 ºC QI 150 ug/mL	15.06.21	0	5	11600000	19000000	25700000	26800000	20775000	7.0211e+06	7.06446	7.27875	7.40993	7.42813	7.29532	0.167678	-0.230862	-0.0165663	0.114613	0.132815	-2.22045e-16	0.167678
						6	25	16	35	29		Repetición2	19.04.21 QI	0.5	4	140000	200000	240000	300000	220000	67330	5.14613	5.30103	5.38021	5.47712	5.32612	0.139945	-2.14919	-1.99429	-1.91511	-1.8182	-1.9692	0.139945
					t1 = 0,5 min	4	14	20	24	30				1	2	11400	12400	10800	11800	11600	673.3	4.0569	4.09342	4.03342	4.07188	4.06391	0.0252519	-3.23842	-3.2019	-3.2619	-3.22344	-3.23141	0.0252519
						5	2	0	3	1				1.5	1	1360	1430	1370	1100	1315	146.629	3.13354	3.15534	3.13672	3.04139	3.11675	0.0511478	-4.16178	-4.13998	-4.1586	-4.25393	-4.17857	0.0511478
					t2 = 1 min	2	114	124	108	118
						3	12	15	2	9
					t3 = 1,5 min	1	136	143	137	110
						2	21	18	11	16
					t4 = 2,5 min	1	328	292	294
						2	40	39	55	35
					t5 = 4 min	1	127	128	131
						2	20	15	19	19
